# Supplementary material for: Evolutionary history of host trees amplifies the dilution effect of biodiversity on forest pests
Source: PLoS Biol. 2024 Feb 27;22(2):e3002473. doi: 10.1371/journal.pbio.3002473 (PMC10898760; doi:10.1371/journal.pbio.3002473)
Supplement: S1 Table — Credible intervals for parameter estimates are given for 2.5 (2.5% CI) and 97.5 (97.5% CI) percentiles. Bulk effective sample size (ESS) indicates the efficiency of sampling in the bulk of the distribution around the mean, while tail effective sampling size indicates sampling in the tails of the distribution. All variables were scaled to mean of 0 and standard deviation of 1.0 before inclusion in the model. (XLSX) [file pbio.3002473.s006.xlsx]

## Sheet: Sheet1
Variable	Estimate	Est.Error	2.5% CI	97.5% CI	Rhat	Bulk ESS	Tail ESS
Intercept	-2.12	0.09	-2.29	-1.95	1	1659	3788
Evolutionary distance	-0.05	0.01	-0.07	-0.03	1	16391	11479
Temperature	0.16	0.01	0.13	0.19	1	11851	12257
Precipitation	0	0.01	-0.01	0.02	1	20544	12187
Nativity-native	-0.17	0.08	-0.32	-0.02	1	3054	5299
Pest type-insect	0.06	0.07	-0.08	0.2	1	3504	6073
Pest type-plant	-0.12	0.19	-0.49	0.24	1	6616	8775
No. hosts	-0.05	0.04	-0.13	0.03	1	3821	6035
Shannon diversity	-0.16	0.03	-0.22	-0.09	1	2321	4649
Proportion hosts	0.2	0.04	0.13	0.27	1	1410	3321
